# Supplementary material for: Association between Dietary Acid Load and Chronic Kidney Disease in the Chinese Population: A Comprehensive Analysis of the China Health and Nutrition Survey (2009)
Source: Nutrients. 2024 Jul 29;16(15):2461. doi: 10.3390/nu16152461 (PMC11314566; doi:10.3390/nu16152461)
Supplement: Supplementary file 1 [file nutrients-16-02461-s001.zip]

Archive with 1 entries (1 files):
- nutrients-3096625-supplementary.pdf
